# Supplementary material for: Hybrid stenting through direct ventricular access for severe stenosis of the pulmonary venous baffle after atrial switch operation for transposition of the great arteries: a case report
Source: Eur Heart J Case Rep. 2024 Nov 20;8(12):ytae616. doi: 10.1093/ehjcr/ytae616 (PMC11630560; doi:10.1093/ehjcr/ytae616)
Supplement: ytae616_Supplementary_Data [file ytae616_supplementary_data.zip]

Archive with 6 entries (6 files):
- Hybrid approach_video 1a.mp4
- Hybrid approach_video 1b.mp4
- Hybrid approach_video 2.mp4
- Hybrid approach_video 3a.mp4
- Hybrid approach_video 3b.mp4
- Hybrid approach_video 3c.mp4
